# Supplementary material for: Microbial production of novel sulphated alkaloids for drug discovery
Source: Sci Rep. 2018 May 22;8:7980. doi: 10.1038/s41598-018-26306-7 (PMC5964154; doi:10.1038/s41598-018-26306-7)
Supplement: Supplementary file 2 — Supplementary Table S5 [file 41598_2018_26306_MOESM2_ESM.xlsx]

## Sheet: S1
Table S5. Effects of (S)-reticuline and (S)-reticuline O-sulphates on BioMAP systems.
System	Biomarker	Significant behavior
		(S)-Reticuline	(S)-Reticuline 7-O-sulphate	(S)-Reticuline 3'-O-sulphate
3C	CCL2	Negative	-	Negative
	VCAM1	-	-	-
	THBD	Negative	-	-
	F3	-	-	-
	ICAM1	Negative	-	-
	SELE	-	-	-
	PLAUR	-	-	-
	CXCL8	-	-	-
	CXCL9	-	-	-
	HLA-DR	Negative	-	-
	Proliferation	-	-	-
	SRB	Negative	-	Negative
4H	CCL2	Negative	-	-
	CCL26	Negative	-	-
	VCAM1	-	-	-
	SELP	-	-	-
	PLAUR	-	-	-
	SRB	Negative	-	-
	KDR	Negative	-	Negative
LPS	CCL2	Negative	-	-
	VCAM1	-	-	-
	THBD	-	-	-
	F3	-	Positive	-
	CD40	-	-	-
	SELE	-	-	Positive
	CD69	-	-	-
	CXCL8	Positive	-	Positive
	IL1A	Positive	Positive	Positive
	CSF1	-	-	-
	sPGE2	-	-	Positive
	SRB	-	-	-
	sTNF-α	Positive	Positive	Positive
SAg	CCL2	Negative	-	Negative
	CD38	-	-	-
	CD40	-	-	-
	SELE	-	-	-
	CD69	Negative	-	-
	CXCL8	-	-	-
	CXCL9	-	-	-
	PBMC Cytotoxicity	-	-	-
	Proliferation	-	-	-
	SRB	-	-	-
BT	B cell Proliferation	-	Negative	-
	PBMC Cytotoxicity	-	-	-
	Secreted IgG	-	-	-
	sIL17A	-	Negative	Negative
	sIL17F	-	-	-
	sIL2	Amb	Amb	Amb
	sIL6	Negative	Negative	Negative
	sTNF-α	-	-	-
BF4T	CCL2	Negative	-	Negative
	CCL26	Amb	Amb	Amb
	VCAM1	Negative	-	Negative
	ICAM1	-	Negative	-
	THY1	-	-	-
	CXCL8	-	-	Negative
	IL1A	Positive	-	-
	KRT8/KRT18	-	-	-
	MMP1	Negative	-	Negative
	MMP3	Negative	-	Negative
	MMP9	Negative	Negative	Negative
	SERPINE1	-	-	-
	SRB	-	-	-
	PLAT	Negative	-	Negative
	PLAU	-	-	-
BE3C	ICAM1	-	Negative	Negative
	PLAUR	-	-	-
	CXCL10	-	-	Negative
	CXCL11	-	-	-
	CXCL8	Negative	Negative	Negative
	CXCL9	-	-	-
	EGFR	Negative	Negative	Negative
	CD74	-	Negative	-
	IL1A	-	Negative	Negative
	KRT8/KRT18	Negative	Negative	-
	MMP1	Negative	Negative	Negative
	MMP9	Negative	Negative	Negative
	SERPINE1	-	Negative	Negative
	SRB	-	Negative	-
	PLAT	Negative	Negative	Negative
	PLAU	Amb	Amb	Amb
CASM3C	CCL2	-	-	-
	VCAM1	-	-	-
	THBD	Amb	Amb	Amb
	F3	-	Positive	Positive
	PLAUR	-	-	Positive
	CXCL8	-	-	-
	CXCL9	Positive	-	-
	HLA-DR	-	-	-
	IL6	-	-	-
	LDLR	Positive	-	Positive
	CSF1	-	-	-
	SERPINE1	-	-	-
	Proliferation	Positive	-	-
	Serum Amyloid A	-	-	-
	SRB	-	-	-
HDF3CGF	CCL2	-	-	-
	VCAM1	Negative	Negative	-
	ICAM1	-	-	-
	Collagen I	-	-	-
	Collagen III	Negative	Negative	Negative
	CXCL10	-	-	-
	CXCL11	-	-	-
	CXCL8	-	-	-
	CXCL9	-	-	-
	EGFR	-	-	-
	CSF1	Negative	Negative	Negative
	MMP1	-	-	-
	SERPINE1	Negative	Negative	Negative
	Proliferation (72 h)	-	-	-
	SRB	Positive	Positive	Positive
	TIMP1	Negative	-	Negative
	TIMP2	-	-	-
KF3CT	CCL2	-	-	Negative
	ICAM1	-	-	-
	CXCL10	-	-	-
	CXCL8	-	-	-
	CXCL9	-	-	-
	IL1A	Negative	-	-
	MMP9	-	-	-
	SERPINE1	Negative	-	-
	SRB	-	-	-
	TIMP2	-	-	-
	PLAU	Negative	-	-
MyoF	alpha-SM Actin	-	Positive	-
	FGF2	Positive	-	-
	VCAM1	-	-	-
	Collagen I	Amb	Amb	Amb
	Collagen III	-	-	-
	Collagen IV	-	-	-
	CXCL8	Amb	Amb	Amb
	DCN	Negative	Negative	Negative
	MMP1	-	-	Negative
	SERPINE1	-	-	-
	SRB	-	-	-
	TIMP1	-	-	Negative
IMphg	CCL2	Positive	-	-
	CCL3	Amb	Amb	Amb
	VCAM1	-	-	-
	CD40	Positive	-	-
	SELE	-	-	-
	CD69	-	Positive	-
	CXCL8	-	-	-
	IL1A	Positive	Positive	Positive
	CSF1	Amb	Amb	Amb
	sIL10	Negative	Negative	Negative
	SRB	-	-	-
	SRB-Mphg	-	-	-
Positive:	stimulating effect
Negative:	inhibitory effect
Amb:	ambiguous effect
-:	no effect
